# Supplementary material for: Bat Research Networks and Viral Surveillance: Gaps and Opportunities in Western Asia
Source: Viruses. 2019 Mar 10;11(3):240. doi: 10.3390/v11030240 (PMC6466127; doi:10.3390/v11030240)
Supplement: Supplementary file 1 [file viruses-11-00240-s001.zip]

Archive with 13 entries (10 files):
- Tables S1-S4/
- Tables S1-S4/.DS_Store
- __MACOSX/
- __MACOSX/Tables S1-S4/
- __MACOSX/Tables S1-S4/._.DS_Store
- Tables S1-S4/Table S2.pdf
- __MACOSX/Tables S1-S4/._Table S2.pdf
- Tables S1-S4/Table S3.pdf
- __MACOSX/Tables S1-S4/._Table S3.pdf
- Tables S1-S4/Table S1.pdf
- __MACOSX/Tables S1-S4/._Table S1.pdf
- Tables S1-S4/Table S4.pdf
- __MACOSX/Tables S1-S4/._Table S4.pdf
